# Supplementary material for: Increased Case Notification through Active Case Finding of Tuberculosis among Household and Neighbourhood Contacts in Cambodia
Source: PLoS One. 2016 Mar 1;11(3):e0150405. doi: 10.1371/journal.pone.0150405 (PMC4773009; doi:10.1371/journal.pone.0150405)
Supplement: S1 Dataset — (XLSX) [file pone.0150405.s001.xlsx]

## Sheet: Year 1 implementation
year	quarter	OD	cn_all	cn_smpos	imple
2005	1	Ankor Chum	223	142	Q1
2005	2	Ankor Chum	215	100	Q1
2005	3	Ankor Chum	216	98	Q1
2005	4	Ankor Chum	415	192	Q1
2005	1	Kamchey Mear	115	103	Q1
2005	2	Kamchey Mear	78	60	Q1
2005	3	Kamchey Mear	61	47	Q1
2005	4	Kamchey Mear	67	52	Q1
2005	1	Chhlaung	55	41	Q1
2005	2	Chhlaung	36	29	Q1
2005	3	Chhlaung	30	18	Q1
2005	4	Chhlaung	75	55	Q1
2005	1	Kralanh	200	124	Q2
2005	2	Kralanh	140	85	Q2
2005	3	Kralanh	139	93	Q2
2005	4	Kralanh	135	56	Q2
2005	1	Siem Reap	204	104	Q2
2005	2	Siem Reap	213	102	Q2
2005	3	Siem Reap	224	106	Q2
2005	4	Siem Reap	248	102	Q2
2005	1	Kampot	85	65	Q2
2005	2	Kampot	77	63	Q2
2005	3	Kampot	84	70	Q2
2005	4	Kampot	73	57	Q2
2005	1	Chamcar Leu	96	75	Q3
2005	2	Chamcar Leu	81	69	Q3
2005	3	Chamcar Leu	78	66	Q3
2005	4	Chamcar Leu	83	67	Q3
2005	1	Samrong	78	59	Q3
2005	2	Samrong	84	67	Q3
2005	3	Samrong	98	85	Q3
2005	4	Samrong	81	53	Q3
2005	1	Tbeng Mean Chey	107	68	Q3
2005	2	Tbeng Mean Chey	76	51	Q3
2005	3	Tbeng Mean Chey	86	54	Q3
2005	4	Tbeng Mean Chey	72	51	Q3
2005	1	Kg Cham	223	116	Q3
2005	2	Kg Cham	178	92	Q3
2005	3	Kg Cham	163	88	Q3
2005	4	Kg Cham	160	81	Q3
2005	1	Tbong Khmum	67	42	Q3
2005	2	Tbong Khmum	63	46	Q3
2005	3	Tbong Khmum	52	39	Q3
2005	4	Tbong Khmum	75	58	Q3
2005	1	Kg Thom	186	130	Q4
2005	2	Kg Thom	180	135	Q4
2005	3	Kg Thom	189	132	Q4
2005	4	Kg Thom	209	140	Q4
2005	1	Baray	144	131	Q4
2005	2	Baray	149	119	Q4
2005	3	Baray	122	99	Q4
2005	4	Baray	140	117	Q4
2005	1	Chhouk	151	81	Q4
2005	2	Chhouk	98	46	Q4
2005	3	Chhouk	112	60	Q4
2005	4	Chhouk	153	93	Q4
2005	1	Kompong Trach	97	68	Q4
2005	2	Kompong Trach	75	56	Q4
2005	3	Kompong Trach	82	60	Q4
2005	4	Kompong Trach	90	59	Q4
2006	1	Ankor Chum	157	59	Q1
2006	2	Ankor Chum	130	69	Q1
2006	3	Ankor Chum	185	81	Q1
2006	4	Ankor Chum	209	97	Q1
2006	1	Kamchey Mear	105	74	Q1
2006	2	Kamchey Mear	76	43	Q1
2006	3	Kamchey Mear	63	50	Q1
2006	4	Kamchey Mear	86	63	Q1
2006	1	Chhlaung	39	29	Q1
2006	2	Chhlaung	25	18	Q1
2006	3	Chhlaung	25	22	Q1
2006	4	Chhlaung	45	33	Q1
2006	1	Kralanh	139	54	Q2
2006	2	Kralanh	166	87	Q2
2006	3	Kralanh	231	67	Q2
2006	4	Kralanh	103	29	Q2
2006	1	Siem Reap	247	98	Q2
2006	2	Siem Reap	233	98	Q2
2006	3	Siem Reap	226	96	Q2
2006	4	Siem Reap	231	102	Q2
2006	1	Kampot	66	46	Q2
2006	2	Kampot	91	64	Q2
2006	3	Kampot	89	60	Q2
2006	4	Kampot	89	55	Q2
2006	1	Chamcar Leu	102	83	Q3
2006	2	Chamcar Leu	134	112	Q3
2006	3	Chamcar Leu	127	91	Q3
2006	4	Chamcar Leu	155	122	Q3
2006	1	Samrong	85	67	Q3
2006	2	Samrong	75	62	Q3
2006	3	Samrong	75	55	Q3
2006	4	Samrong	85	70	Q3
2006	1	Tbeng Mean Chey	90	54	Q3
2006	2	Tbeng Mean Chey	71	42	Q3
2006	3	Tbeng Mean Chey	89	57	Q3
2006	4	Tbeng Mean Chey	77	45	Q3
2006	1	Kg Cham	185	68	Q3
2006	2	Kg Cham	194	72	Q3
2006	3	Kg Cham	255	62	Q3
2006	4	Kg Cham	358	86	Q3
2006	1	Tbong Khmum	52	40	Q3
2006	2	Tbong Khmum	68	45	Q3
2006	3	Tbong Khmum	72	46	Q3
2006	4	Tbong Khmum	95	58	Q3
2006	1	Kg Thom	226	151	Q4
2006	2	Kg Thom	193	125	Q4
2006	3	Kg Thom	169	110	Q4
2006	4	Kg Thom	146	93	Q4
2006	1	Baray	165	133	Q4
2006	2	Baray	140	115	Q4
2006	3	Baray	122	101	Q4
2006	4	Baray	174	144	Q4
2006	1	Chhouk	88	54	Q4
2006	2	Chhouk	123	82	Q4
2006	3	Chhouk	102	55	Q4
2006	4	Chhouk	88	41	Q4
2006	1	Kompong Trach	82	48	Q4
2006	2	Kompong Trach	115	97	Q4
2006	3	Kompong Trach	94	63	Q4
2006	4	Kompong Trach	85	58	Q4
2007	1	Ankor Chum	146	70	Q1
2007	2	Ankor Chum	160	90	Q1
2007	3	Ankor Chum	169	83	Q1
2007	4	Ankor Chum	168	64	Q1
2007	1	Kamchey Mear	79	55	Q1
2007	2	Kamchey Mear	107	68	Q1
2007	3	Kamchey Mear	144	76	Q1
2007	4	Kamchey Mear	126	66	Q1
2007	1	Chhlaung	41	30	Q1
2007	2	Chhlaung	29	26	Q1
2007	3	Chhlaung	35	29	Q1
2007	4	Chhlaung	30	20	Q1
2007	1	Kralanh	195	39	Q2
2007	2	Kralanh	196	60	Q2
2007	3	Kralanh	233	60	Q2
2007	4	Kralanh	208	54	Q2
2007	1	Siem Reap	267	102	Q2
2007	2	Siem Reap	257	112	Q2
2007	3	Siem Reap	297	120	Q2
2007	4	Siem Reap	268	104	Q2
2007	1	Kampot	68	41	Q2
2007	2	Kampot	80	51	Q2
2007	3	Kampot	110	73	Q2
2007	4	Kampot	73	45	Q2
2007	1	Chamcar Leu	140	111	Q3
2007	2	Chamcar Leu	163	125	Q3
2007	3	Chamcar Leu	157	116	Q3
2007	4	Chamcar Leu	179	149	Q3
2007	1	Samrong	84	69	Q3
2007	2	Samrong	97	76	Q3
2007	3	Samrong	114	93	Q3
2007	4	Samrong	85	67	Q3
2007	1	Tbeng Mean Chey	80	40	Q3
2007	2	Tbeng Mean Chey	75	45	Q3
2007	3	Tbeng Mean Chey	77	39	Q3
2007	4	Tbeng Mean Chey	76	43	Q3
2007	1	Kg Cham	261	63	Q3
2007	2	Kg Cham	217	55	Q3
2007	3	Kg Cham	210	75	Q3
2007	4	Kg Cham	184	61	Q3
2007	1	Tbong Khmum	48	33	Q3
2007	2	Tbong Khmum	76	51	Q3
2007	3	Tbong Khmum	54	21	Q3
2007	4	Tbong Khmum	72	41	Q3
2007	1	Kg Thom	143	102	Q4
2007	2	Kg Thom	164	132	Q4
2007	3	Kg Thom	186	123	Q4
2007	4	Kg Thom	168	117	Q4
2007	1	Baray	137	117	Q4
2007	2	Baray	130	114	Q4
2007	3	Baray	163	147	Q4
2007	4	Baray	152	137	Q4
2007	1	Chhouk	92	40	Q4
2007	2	Chhouk	109	51	Q4
2007	3	Chhouk	145	75	Q4
2007	4	Chhouk	108	51	Q4
2007	1	Kompong Trach	71	50	Q4
2007	2	Kompong Trach	71	46	Q4
2007	3	Kompong Trach	86	64	Q4
2007	4	Kompong Trach	60	48	Q4
2008	1	Ankor Chum	206	82	Q1
2008	2	Ankor Chum	194	55	Q1
2008	3	Ankor Chum	189	73	Q1
2008	4	Ankor Chum	383	119	Q1
2008	1	Kamchey Mear	151	70	Q1
2008	2	Kamchey Mear	209	84	Q1
2008	3	Kamchey Mear	120	79	Q1
2008	4	Kamchey Mear	125	74	Q1
2008	1	Chhlaung	39	22	Q1
2008	2	Chhlaung	38	27	Q1
2008	3	Chhlaung	30	17	Q1
2008	4	Chhlaung	55	41	Q1
2008	1	Kralanh	264	69	Q2
2008	2	Kralanh	227	67	Q2
2008	3	Kralanh	260	76	Q2
2008	4	Kralanh	161	63	Q2
2008	1	Siem Reap	247	120	Q2
2008	2	Siem Reap	259	114	Q2
2008	3	Siem Reap	240	106	Q2
2008	4	Siem Reap	275	109	Q2
2008	1	Kampot	55	38	Q2
2008	2	Kampot	93	57	Q2
2008	3	Kampot	104	72	Q2
2008	4	Kampot	97	73	Q2
2008	1	Chamcar Leu	179	134	Q3
2008	2	Chamcar Leu	169	112	Q3
2008	3	Chamcar Leu	161	128	Q3
2008	4	Chamcar Leu	221	155	Q3
2008	1	Samrong	110	82	Q3
2008	2	Samrong	86	68	Q3
2008	3	Samrong	103	74	Q3
2008	4	Samrong	111	80	Q3
2008	1	Tbeng Mean Chey	84	51	Q3
2008	2	Tbeng Mean Chey	81	46	Q3
2008	3	Tbeng Mean Chey	81	52	Q3
2008	4	Tbeng Mean Chey	78	54	Q3
2008	1	Kg Cham	204	73	Q3
2008	2	Kg Cham	236	69	Q3
2008	3	Kg Cham	254	67	Q3
2008	4	Kg Cham	200	85	Q3
2008	1	Tbong Khmum	64	39	Q3
2008	2	Tbong Khmum	86	38	Q3
2008	3	Tbong Khmum	81	38	Q3
2008	4	Tbong Khmum	61	27	Q3
2008	1	Kg Thom	216	142	Q4
2008	2	Kg Thom	182	127	Q4
2008	3	Kg Thom	172	118	Q4
2008	4	Kg Thom	204	141	Q4
2008	1	Baray	174	139	Q4
2008	2	Baray	155	138	Q4
2008	3	Baray	160	139	Q4
2008	4	Baray	158	123	Q4
2008	1	Chhouk	124	54	Q4
2008	2	Chhouk	130	58	Q4
2008	3	Chhouk	141	70	Q4
2008	4	Chhouk	227	97	Q4
2008	1	Kompong Trach	83	55	Q4
2008	2	Kompong Trach	64	33	Q4
2008	3	Kompong Trach	66	28	Q4
2008	4	Kompong Trach	133	90	Q4
2009	1	Ankor Chum	198	61	Q1
2009	2	Ankor Chum	171	65	Q1
2009	3	Ankor Chum	190	74	Q1
2009	4	Ankor Chum	339	106	Q1
2009	1	Kamchey Mear	110	50	Q1
2009	2	Kamchey Mear	99	50	Q1
2009	3	Kamchey Mear	147	43	Q1
2009	4	Kamchey Mear	181	50	Q1
2009	1	Chhlaung	27	13	Q1
2009	2	Chhlaung	25	10	Q1
2009	3	Chhlaung	29	18	Q1
2009	4	Chhlaung	35	27	Q1
2009	1	Kralanh	176	60	Q2
2009	2	Kralanh	190	68	Q2
2009	3	Kralanh	198	54	Q2
2009	4	Kralanh	193	56	Q2
2009	1	Siem Reap	245	114	Q2
2009	2	Siem Reap	305	135	Q2
2009	3	Siem Reap	267	122	Q2
2009	4	Siem Reap	310	133	Q2
2009	1	Kampot	67	44	Q2
2009	2	Kampot	85	57	Q2
2009	3	Kampot	94	58	Q2
2009	4	Kampot	92	56	Q2
2009	1	Chamcar Leu	174	115	Q3
2009	2	Chamcar Leu	154	87	Q3
2009	3	Chamcar Leu	196	101	Q3
2009	4	Chamcar Leu	179	116	Q3
2009	1	Samrong	137	85	Q3
2009	2	Samrong	105	67	Q3
2009	3	Samrong	117	83	Q3
2009	4	Samrong	134	93	Q3
2009	1	Tbeng Mean Chey	109	58	Q3
2009	2	Tbeng Mean Chey	45	25	Q3
2009	3	Tbeng Mean Chey	74	49	Q3
2009	4	Tbeng Mean Chey	71	50	Q3
2009	1	Kg Cham	81	42	Q3
2009	2	Kg Cham	164	72	Q3
2009	3	Kg Cham	165	75	Q3
2009	4	Kg Cham	191	89	Q3
2009	1	Tbong Khmum	103	68	Q3
2009	2	Tbong Khmum	75	36	Q3
2009	3	Tbong Khmum	102	45	Q3
2009	4	Tbong Khmum	125	37	Q3
2009	1	Kg Thom	194	121	Q4
2009	2	Kg Thom	168	96	Q4
2009	3	Kg Thom	199	127	Q4
2009	4	Kg Thom	181	103	Q4
2009	1	Baray	131	107	Q4
2009	2	Baray	131	110	Q4
2009	3	Baray	130	103	Q4
2009	4	Baray	115	91	Q4
2009	1	Chhouk	166	52	Q4
2009	2	Chhouk	117	51	Q4
2009	3	Chhouk	135	67	Q4
2009	4	Chhouk	111	43	Q4
2009	1	Kompong Trach	80	54	Q4
2009	2	Kompong Trach	86	54	Q4
2009	3	Kompong Trach	82	54	Q4
2009	4	Kompong Trach	107	36	Q4
2010	1	Ankor Chum	190	66	Q1
2010	2	Ankor Chum	200	85	Q1
2010	3	Ankor Chum	344	85	Q1
2010	4	Ankor Chum	294	82	Q1
2010	1	Kamchey Mear	90	32	Q1
2010	2	Kamchey Mear	109	34	Q1
2010	3	Kamchey Mear	155	41	Q1
2010	4	Kamchey Mear	152	41	Q1
2010	1	Chhlaung	41	31	Q1
2010	2	Chhlaung	43	26	Q1
2010	3	Chhlaung	42	34	Q1
2010	4	Chhlaung	38	25	Q1
2010	1	Kralanh	179	44	Q2
2010	2	Kralanh	208	68	Q2
2010	3	Kralanh	199	58	Q2
2010	4	Kralanh	132	55	Q2
2010	1	Siem Reap	326	143	Q2
2010	2	Siem Reap	329	148	Q2
2010	3	Siem Reap	298	140	Q2
2010	4	Siem Reap	266	105	Q2
2010	1	Kampot	72	45	Q2
2010	2	Kampot	62	35	Q2
2010	3	Kampot	93	56	Q2
2010	4	Kampot	89	48	Q2
2010	1	Chamcar Leu	218	122	Q3
2010	2	Chamcar Leu	279	129	Q3
2010	3	Chamcar Leu	305	129	Q3
2010	4	Chamcar Leu	279	100	Q3
2010	1	Samrong	147	95	Q3
2010	2	Samrong	131	82	Q3
2010	3	Samrong	142	100	Q3
2010	4	Samrong	137	81	Q3
2010	1	Tbeng Mean Chey	97	62	Q3
2010	2	Tbeng Mean Chey	63	48	Q3
2010	3	Tbeng Mean Chey	82	56	Q3
2010	4	Tbeng Mean Chey	86	57	Q3
2010	1	Kg Cham	169	78	Q3
2010	2	Kg Cham	201	68	Q3
2010	3	Kg Cham	191	79	Q3
2010	4	Kg Cham	235	73	Q3
2010	1	Tbong Khmum	167	55	Q3
2010	2	Tbong Khmum	122	53	Q3
2010	3	Tbong Khmum	88	41	Q3
2010	4	Tbong Khmum	114	48	Q3
2010	1	Kg Thom	198	129	Q4
2010	2	Kg Thom	173	103	Q4
2010	3	Kg Thom	210	122	Q4
2010	4	Kg Thom	206	131	Q4
2010	1	Baray	124	95	Q4
2010	2	Baray	94	74	Q4
2010	3	Baray	117	96	Q4
2010	4	Baray	133	103	Q4
2010	1	Chhouk	109	31	Q4
2010	2	Chhouk	80	36	Q4
2010	3	Chhouk	123	46	Q4
2010	4	Chhouk	140	59	Q4
2010	1	Kompong Trach	67	30	Q4
2010	2	Kompong Trach	76	33	Q4
2010	3	Kompong Trach	102	49	Q4
2010	4	Kompong Trach	78	40	Q4
2011	1	Ankor Chum	223	60	Q1
2011	2	Ankor Chum	203	69	Q1
2011	3	Ankor Chum	234	63	Q1
2011	4	Ankor Chum	212	71	Q1
2011	1	Kamchey Mear	148	51	Q1
2011	2	Kamchey Mear	141	36	Q1
2011	3	Kamchey Mear	114	36	Q1
2011	4	Kamchey Mear	104	33	Q1
2011	1	Chhlaung	40	30	Q1
2011	2	Chhlaung	32	10	Q1
2011	3	Chhlaung	33	18	Q1
2011	4	Chhlaung	28	14	Q1
2011	1	Kralanh	126	53	Q2
2011	2	Kralanh	160	61	Q2
2011	3	Kralanh	124	48	Q2
2011	4	Kralanh	104	51	Q2
2011	1	Siem Reap	285	114	Q2
2011	2	Siem Reap	243	108	Q2
2011	3	Siem Reap	280	151	Q2
2011	4	Siem Reap	263	134	Q2
2011	1	Kampot	98	50	Q2
2011	2	Kampot	89	45	Q2
2011	3	Kampot	102	44	Q2
2011	4	Kampot	85	48	Q2
2011	1	Chamcar Leu	376	118	Q3
2011	2	Chamcar Leu	258	88	Q3
2011	3	Chamcar Leu	227	44	Q3
2011	4	Chamcar Leu	173	41	Q3
2011	1	Samrong	130	89	Q3
2011	2	Samrong	141	88	Q3
2011	3	Samrong	128	87	Q3
2011	4	Samrong	95	64	Q3
2011	1	Tbeng Mean Chey	76	47	Q3
2011	2	Tbeng Mean Chey	75	48	Q3
2011	3	Tbeng Mean Chey	78	50	Q3
2011	4	Tbeng Mean Chey	63	44	Q3
2011	1	Kg Cham	249	89	Q3
2011	2	Kg Cham	217	63	Q3
2011	3	Kg Cham	223	87	Q3
2011	4	Kg Cham	240	95	Q3
2011	1	Tbong Khmum	115	33	Q3
2011	2	Tbong Khmum	86	31	Q3
2011	3	Tbong Khmum	88	36	Q3
2011	4	Tbong Khmum	100	51	Q3
2011	1	Kg Thom	250	136	Q4
2011	2	Kg Thom	178	103	Q4
2011	3	Kg Thom	174	107	Q4
2011	4	Kg Thom	167	108	Q4
2011	1	Baray	115	89	Q4
2011	2	Baray	127	91	Q4
2011	3	Baray	100	71	Q4
2011	4	Baray	119	97	Q4
2011	1	Chhouk	120	49	Q4
2011	2	Chhouk	98	28	Q4
2011	3	Chhouk	103	42	Q4
2011	4	Chhouk	109	45	Q4
2011	1	Kompong Trach	75	45	Q4
2011	2	Kompong Trach	78	52	Q4
2011	3	Kompong Trach	59	39	Q4
2011	4	Kompong Trach	70	22	Q4
2012	1	Ankor Chum	356	133	Q1
2012	2	Ankor Chum	169	59	Q1
2012	3	Ankor Chum	198	76	Q1
2012	4	Ankor Chum	228	77	Q1
2012	1	Kamchey Mear	121	43	Q1
2012	2	Kamchey Mear	98	27	Q1
2012	3	Kamchey Mear	96	20	Q1
2012	4	Kamchey Mear	84	27	Q1
2012	1	Chhlaung	94	43	Q1
2012	2	Chhlaung	29	12	Q1
2012	3	Chhlaung	21	9	Q1
2012	4	Chhlaung	32	15	Q1
2012	1	Kralanh	186	44	Q2
2012	2	Kralanh	150	69	Q2
2012	3	Kralanh	207	29	Q2
2012	4	Kralanh	156	48	Q2
2012	1	Siem Reap	379	157	Q2
2012	2	Siem Reap	299	159	Q2
2012	3	Siem Reap	263	97	Q2
2012	4	Siem Reap	274	106	Q2
2012	1	Kampot	97	34	Q2
2012	2	Kampot	104	42	Q2
2012	3	Kampot	86	43	Q2
2012	4	Kampot	70	29	Q2
2012	1	Chamcar Leu	231	79	Q3
2012	2	Chamcar Leu	279	64	Q3
2012	3	Chamcar Leu	354	84	Q3
2012	4	Chamcar Leu	233	55	Q3
2012	1	Samrong	114	80	Q3
2012	2	Samrong	103	53	Q3
2012	3	Samrong	163	124	Q3
2012	4	Samrong	81	46	Q3
2012	1	Tbeng Mean Chey	107	73	Q3
2012	2	Tbeng Mean Chey	67	39	Q3
2012	3	Tbeng Mean Chey	172	72	Q3
2012	4	Tbeng Mean Chey	63	33	Q3
2012	1	Kg Cham	362	139	Q3
2012	2	Kg Cham	209	74	Q3
2012	3	Kg Cham	419	133	Q3
2012	4	Kg Cham	195	64	Q3
2012	1	Tbong Khmum	72	21	Q3
2012	2	Tbong Khmum	77	26	Q3
2012	3	Tbong Khmum	117	33	Q3
2012	4	Tbong Khmum	54	15	Q3
2012	1	Kg Thom	138	81	Q4
2012	2	Kg Thom	113	73	Q4
2012	3	Kg Thom	183	96	Q4
2012	4	Kg Thom	289	132	Q4
2012	1	Baray	105	69	Q4
2012	2	Baray	85	55	Q4
2012	3	Baray	96	74	Q4
2012	4	Baray	258	106	Q4
2012	1	Chhouk	102	41	Q4
2012	2	Chhouk	87	37	Q4
2012	3	Chhouk	86	42	Q4
2012	4	Chhouk	175	78	Q4
2012	1	Kompong Trach	94	39	Q4
2012	2	Kompong Trach	65	33	Q4
2012	3	Kompong Trach	68	35	Q4
2012	4	Kompong Trach	176	71	Q4
2013	1	Ankor Chum	224	76	Q1
2013	2	Ankor Chum	235	75	Q1
2013	3	Ankor Chum	262	74	Q1
2013	4	Ankor Chum	236	62	Q1
2013	1	Kamchey Mear	64	12	Q1
2013	2	Kamchey Mear	56	15	Q1
2013	3	Kamchey Mear	90	20	Q1
2013	4	Kamchey Mear	91	18	Q1
2013	1	Chhlaung	21	13	Q1
2013	2	Chhlaung	29	15	Q1
2013	3	Chhlaung	31	19	Q1
2013	4	Chhlaung	29	17	Q1
2013	1	Kralanh	125	35	Q2
2013	2	Kralanh	130	33	Q2
2013	3	Kralanh	170	41	Q2
2013	4	Kralanh	111	46	Q2
2013	1	Siem Reap	320	139	Q2
2013	2	Siem Reap	231	113	Q2
2013	3	Siem Reap	306	134	Q2
2013	4	Siem Reap	256	117	Q2
2013	1	Kampot	86	46	Q2
2013	2	Kampot	95	47	Q2
2013	3	Kampot	71	40	Q2
2013	4	Kampot	89	50	Q2
2013	1	Chamcar Leu	335	60	Q3
2013	2	Chamcar Leu	348	70	Q3
2013	3	Chamcar Leu	199	43	Q3
2013	4	Chamcar Leu	183	28	Q3
2013	1	Samrong	103	68	Q3
2013	2	Samrong	113	65	Q3
2013	3	Samrong	170	73	Q3
2013	4	Samrong	208	64	Q3
2013	1	Tbeng Mean Chey	63	35	Q3
2013	2	Tbeng Mean Chey	74	37	Q3
2013	3	Tbeng Mean Chey	88	49	Q3
2013	4	Tbeng Mean Chey	68	30	Q3
2013	1	Kg Cham	200	72	Q3
2013	2	Kg Cham	169	74	Q3
2013	3	Kg Cham	219	90	Q3
2013	4	Kg Cham	255	110	Q3
2013	1	Tbong Khmum	63	27	Q3
2013	2	Tbong Khmum	74	22	Q3
2013	3	Tbong Khmum	88	20	Q3
2013	4	Tbong Khmum	68	21	Q3
2013	1	Kg Thom	157	93	Q4
2013	2	Kg Thom	120	80	Q4
2013	3	Kg Thom	171	108	Q4
2013	4	Kg Thom	102	62	Q4
2013	1	Baray	79	54	Q4
2013	2	Baray	74	53	Q4
2013	3	Baray	89	66	Q4
2013	4	Baray	67	42	Q4
2013	1	Chhouk	100	47	Q4
2013	2	Chhouk	97	36	Q4
2013	3	Chhouk	97	35	Q4
2013	4	Chhouk	94	50	Q4
2013	1	Kompong Trach	48	20	Q4
2013	2	Kompong Trach	58	41	Q4
2013	3	Kompong Trach	67	28	Q4
2013	4	Kompong Trach	73	43	Q4
2014	1	Ankor Chum	289	71	Q1
2014	2	Ankor Chum	220	45	Q1
2014	1	Kamchey Mear	65	19	Q1
2014	2	Kamchey Mear	63	11	Q1
2014	1	Chhlaung	40	15	Q1
2014	2	Chhlaung	26	19	Q1
2014	1	Kralanh	160	37	Q2
2014	2	Kralanh	294	28	Q2
2014	1	Siem Reap	300	115	Q2
2014	2	Siem Reap	242	107	Q2
2014	1	Kampot	76	43	Q2
2014	2	Kampot	66	41	Q2
2014	1	Chamcar Leu	246	102	Q3
2014	2	Chamcar Leu	125	15	Q3
2014	1	Samrong	329	84	Q3
2014	2	Samrong	265	56	Q3
2014	1	Tbeng Mean Chey	103	61	Q3
2014	2	Tbeng Mean Chey	74	40	Q3
2014	1	Kg Cham	255	89	Q3
2014	2	Kg Cham	186	62	Q3
2014	1	Tbong Khmum	132	49	Q3
2014	2	Tbong Khmum	60	20	Q3
2014	1	Kg Thom	139	66	Q4
2014	2	Kg Thom	120	84	Q4
2014	1	Baray	56	46	Q4
2014	2	Baray	70	61	Q4
2014	1	Chhouk	96	41	Q4
2014	2	Chhouk	98	36	Q4
2014	1	Kompong Trach	51	34	Q4
2014	2	Kompong Trach	62	33	Q4

## Sheet: Year 2 implementation
year	quarter	OD	cn_all	cn_smpos	imple
2005	1	Angkor Chey	60	38	Q4
2005	2	Angkor Chey	99	67	Q4
2005	3	Angkor Chey	77	43	Q4
2005	4	Angkor Chey	56	38	Q4
2005	1	Ponhea Krek	51	44	Q4
2005	2	Ponhea Krek	50	35	Q4
2005	3	Ponhea Krek	59	44	Q4
2005	4	Ponhea Krek	57	27	Q4
2005	1	Srey Santhor	58	40	Q1
2005	2	Srey Santhor	84	63	Q1
2005	3	Srey Santhor	60	40	Q1
2005	4	Srey Santhor	60	41	Q1
2005	1	Kompong Speu	210	142	Q3
2005	2	Kompong Speu	228	160	Q3
2005	3	Kompong Speu	165	114	Q3
2005	4	Kompong Speu	273	182	Q3
2005	1	Oudong	74	44	Q4
2005	2	Oudong	101	59	Q4
2005	3	Oudong	106	53	Q4
2005	4	Oudong	98	62	Q4
2005	1	Stung	74	72	Q1
2005	2	Stung	78	69	Q1
2005	3	Stung	84	69	Q1
2005	4	Stung	134	107	Q1
2005	1	Kratie	148	65	Q1
2005	2	Kratie	120	52	Q1
2005	3	Kratie	101	34	Q1
2005	4	Kratie	103	49	Q1
2005	1	Preah Sdach	86	70	Q2
2005	2	Preah Sdach	92	72	Q2
2005	3	Preah Sdach	70	54	Q2
2005	4	Preah Sdach	78	58	Q2
2005	1	Mesang	91	56	Q2
2005	2	Mesang	79	52	Q2
2005	3	Mesang	82	54	Q2
2005	4	Mesang	117	89	Q2
2005	1	Neak Loeung	152	58	Q2
2005	2	Neak Loeung	141	65	Q2
2005	3	Neak Loeung	184	69	Q2
2005	4	Neak Loeung	187	62	Q2
2005	1	Pearing	137	114	Q3
2005	2	Pearing	133	112	Q3
2005	3	Pearing	115	81	Q3
2005	4	Pearing	135	93	Q3
2005	1	Kg Trabeck	63	35	Q2
2005	2	Kg Trabeck	43	25	Q2
2005	3	Kg Trabeck	75	57	Q2
2005	4	Kg Trabeck	75	54	Q2
2005	1	Sotnikum	205	145	Q4
2005	2	Sotnikum	181	127	Q4
2005	3	Sotnikum	223	140	Q4
2005	4	Sotnikum	188	134	Q4
2005	1	Stung Treng	42	26	Q1
2005	2	Stung Treng	46	31	Q1
2005	3	Stung Treng	47	36	Q1
2005	4	Stung Treng	39	30	Q1
2005	1	Svay Antor	181	125	Q3
2005	2	Svay Antor	158	128	Q3
2005	3	Svay Antor	213	163	Q3
2005	4	Svay Antor	252	199	Q3
2006	1	Angkor Chey	57	30	Q4
2006	2	Angkor Chey	72	43	Q4
2006	3	Angkor Chey	67	41	Q4
2006	4	Angkor Chey	104	79	Q4
2006	1	Ponhea Krek	65	43	Q4
2006	2	Ponhea Krek	75	42	Q4
2006	3	Ponhea Krek	90	43	Q4
2006	4	Ponhea Krek	95	48	Q4
2006	1	Srey Santhor	67	47	Q1
2006	2	Srey Santhor	65	47	Q1
2006	3	Srey Santhor	66	52	Q1
2006	4	Srey Santhor	93	47	Q1
2006	1	Kompong Speu	228	171	Q3
2006	2	Kompong Speu	178	127	Q3
2006	3	Kompong Speu	192	143	Q3
2006	4	Kompong Speu	214	160	Q3
2006	1	Oudong	79	41	Q4
2006	2	Oudong	80	56	Q4
2006	3	Oudong	66	47	Q4
2006	4	Oudong	108	75	Q4
2006	1	Stung	77	64	Q1
2006	2	Stung	81	67	Q1
2006	3	Stung	71	57	Q1
2006	4	Stung	67	48	Q1
2006	1	Kratie	108	49	Q1
2006	2	Kratie	76	35	Q1
2006	3	Kratie	116	48	Q1
2006	4	Kratie	115	46	Q1
2006	1	Preah Sdach	83	60	Q2
2006	2	Preah Sdach	86	64	Q2
2006	3	Preah Sdach	76	47	Q2
2006	4	Preah Sdach	57	35	Q2
2006	1	Mesang	84	60	Q2
2006	2	Mesang	80	56	Q2
2006	3	Mesang	86	51	Q2
2006	4	Mesang	111	63	Q2
2006	1	Neak Loeung	139	43	Q2
2006	2	Neak Loeung	178	91	Q2
2006	3	Neak Loeung	152	62	Q2
2006	4	Neak Loeung	171	86	Q2
2006	1	Pearing	145	94	Q3
2006	2	Pearing	138	95	Q3
2006	3	Pearing	121	79	Q3
2006	4	Pearing	142	88	Q3
2006	1	Kg Trabeck	78	63	Q2
2006	2	Kg Trabeck	53	40	Q2
2006	3	Kg Trabeck	75	54	Q2
2006	4	Kg Trabeck	98	79	Q2
2006	1	Sotnikum	198	129	Q4
2006	2	Sotnikum	157	105	Q4
2006	3	Sotnikum	138	93	Q4
2006	4	Sotnikum	150	101	Q4
2006	1	Stung Treng	45	32	Q1
2006	2	Stung Treng	36	24	Q1
2006	3	Stung Treng	55	39	Q1
2006	4	Stung Treng	47	41	Q1
2006	1	Svay Antor	194	141	Q3
2006	2	Svay Antor	217	158	Q3
2006	3	Svay Antor	220	156	Q3
2006	4	Svay Antor	170	109	Q3
2007	1	Angkor Chey	84	65	Q4
2007	2	Angkor Chey	67	52	Q4
2007	3	Angkor Chey	72	49	Q4
2007	4	Angkor Chey	94	71	Q4
2007	1	Ponhea Krek	78	39	Q4
2007	2	Ponhea Krek	76	50	Q4
2007	3	Ponhea Krek	102	52	Q4
2007	4	Ponhea Krek	108	46	Q4
2007	1	Srey Santhor	53	28	Q1
2007	2	Srey Santhor	76	60	Q1
2007	3	Srey Santhor	84	55	Q1
2007	4	Srey Santhor	62	47	Q1
2007	1	Kompong Speu	241	186	Q3
2007	2	Kompong Speu	197	148	Q3
2007	3	Kompong Speu	217	171	Q3
2007	4	Kompong Speu	260	198	Q3
2007	1	Oudong	83	54	Q4
2007	2	Oudong	83	54	Q4
2007	3	Oudong	72	42	Q4
2007	4	Oudong	76	46	Q4
2007	1	Stung	62	45	Q1
2007	2	Stung	76	63	Q1
2007	3	Stung	81	64	Q1
2007	4	Stung	58	47	Q1
2007	1	Kratie	104	57	Q1
2007	2	Kratie	98	43	Q1
2007	3	Kratie	108	50	Q1
2007	4	Kratie	100	50	Q1
2007	1	Preah Sdach	52	32	Q2
2007	2	Preah Sdach	108	76	Q2
2007	3	Preah Sdach	77	51	Q2
2007	4	Preah Sdach	89	61	Q2
2007	1	Mesang	96	52	Q2
2007	2	Mesang	105	56	Q2
2007	3	Mesang	121	72	Q2
2007	4	Mesang	136	66	Q2
2007	1	Neak Loeung	149	76	Q2
2007	2	Neak Loeung	189	94	Q2
2007	3	Neak Loeung	152	68	Q2
2007	4	Neak Loeung	192	93	Q2
2007	1	Pearing	113	77	Q3
2007	2	Pearing	162	105	Q3
2007	3	Pearing	177	118	Q3
2007	4	Pearing	147	92	Q3
2007	1	Kg Trabeck	57	41	Q2
2007	2	Kg Trabeck	76	63	Q2
2007	3	Kg Trabeck	79	58	Q2
2007	4	Kg Trabeck	87	63	Q2
2007	1	Sotnikum	137	93	Q4
2007	2	Sotnikum	150	99	Q4
2007	3	Sotnikum	165	104	Q4
2007	4	Sotnikum	171	93	Q4
2007	1	Stung Treng	36	29	Q1
2007	2	Stung Treng	49	32	Q1
2007	3	Stung Treng	54	36	Q1
2007	4	Stung Treng	49	39	Q1
2007	1	Svay Antor	167	100	Q3
2007	2	Svay Antor	232	149	Q3
2007	3	Svay Antor	248	137	Q3
2007	4	Svay Antor	242	125	Q3
2008	1	Angkor Chey	98	37	Q4
2008	2	Angkor Chey	86	60	Q4
2008	3	Angkor Chey	85	45	Q4
2008	4	Angkor Chey	88	70	Q4
2008	1	Ponhea Krek	108	55	Q4
2008	2	Ponhea Krek	91	32	Q4
2008	3	Ponhea Krek	126	50	Q4
2008	4	Ponhea Krek	97	40	Q4
2008	1	Srey Santhor	75	46	Q1
2008	2	Srey Santhor	82	52	Q1
2008	3	Srey Santhor	64	48	Q1
2008	4	Srey Santhor	85	56	Q1
2008	1	Kompong Speu	245	196	Q3
2008	2	Kompong Speu	210	163	Q3
2008	3	Kompong Speu	243	178	Q3
2008	4	Kompong Speu	342	187	Q3
2008	1	Oudong	65	41	Q4
2008	2	Oudong	76	51	Q4
2008	3	Oudong	92	55	Q4
2008	4	Oudong	78	44	Q4
2008	1	Stung	63	59	Q1
2008	2	Stung	70	58	Q1
2008	3	Stung	81	67	Q1
2008	4	Stung	96	65	Q1
2008	1	Kratie	101	57	Q1
2008	2	Kratie	106	58	Q1
2008	3	Kratie	115	53	Q1
2008	4	Kratie	122	47	Q1
2008	1	Preah Sdach	91	63	Q2
2008	2	Preah Sdach	88	60	Q2
2008	3	Preah Sdach	92	60	Q2
2008	4	Preah Sdach	122	65	Q2
2008	1	Mesang	160	63	Q2
2008	2	Mesang	163	60	Q2
2008	3	Mesang	188	82	Q2
2008	4	Mesang	188	79	Q2
2008	1	Neak Loeung	201	92	Q2
2008	2	Neak Loeung	272	101	Q2
2008	3	Neak Loeung	288	133	Q2
2008	4	Neak Loeung	491	105	Q2
2008	1	Pearing	168	101	Q3
2008	2	Pearing	171	99	Q3
2008	3	Pearing	165	83	Q3
2008	4	Pearing	174	77	Q3
2008	1	Kg Trabeck	75	56	Q2
2008	2	Kg Trabeck	56	38	Q2
2008	3	Kg Trabeck	83	55	Q2
2008	4	Kg Trabeck	63	48	Q2
2008	1	Sotnikum	168	109	Q4
2008	2	Sotnikum	144	88	Q4
2008	3	Sotnikum	159	84	Q4
2008	4	Sotnikum	193	100	Q4
2008	1	Stung Treng	46	30	Q1
2008	2	Stung Treng	47	40	Q1
2008	3	Stung Treng	49	35	Q1
2008	4	Stung Treng	58	40	Q1
2008	1	Svay Antor	278	176	Q3
2008	2	Svay Antor	251	119	Q3
2008	3	Svay Antor	224	123	Q3
2008	4	Svay Antor	238	110	Q3
2009	1	Angkor Chey	71	37	Q4
2009	2	Angkor Chey	72	43	Q4
2009	3	Angkor Chey	78	47	Q4
2009	4	Angkor Chey	81	48	Q4
2009	1	Ponhea Krek	91	47	Q4
2009	2	Ponhea Krek	100	46	Q4
2009	3	Ponhea Krek	202	59	Q4
2009	4	Ponhea Krek	141	49	Q4
2009	1	Srey Santhor	77	39	Q1
2009	2	Srey Santhor	72	41	Q1
2009	3	Srey Santhor	63	36	Q1
2009	4	Srey Santhor	91	52	Q1
2009	1	Kompong Speu	249	169	Q3
2009	2	Kompong Speu	224	148	Q3
2009	3	Kompong Speu	253	157	Q3
2009	4	Kompong Speu	266	164	Q3
2009	1	Oudong	83	43	Q4
2009	2	Oudong	80	43	Q4
2009	3	Oudong	92	44	Q4
2009	4	Oudong	128	51	Q4
2009	1	Stung	98	63	Q1
2009	2	Stung	65	50	Q1
2009	3	Stung	64	52	Q1
2009	4	Stung	68	53	Q1
2009	1	Kratie	56	30	Q1
2009	2	Kratie	121	52	Q1
2009	3	Kratie	121	60	Q1
2009	4	Kratie	90	37	Q1
2009	1	Preah Sdach	121	62	Q2
2009	2	Preah Sdach	116	62	Q2
2009	3	Preah Sdach	130	51	Q2
2009	4	Preah Sdach	176	93	Q2
2009	1	Mesang	175	83	Q2
2009	2	Mesang	203	66	Q2
2009	3	Mesang	247	68	Q2
2009	4	Mesang	188	55	Q2
2009	1	Neak Loeung	339	81	Q2
2009	2	Neak Loeung	321	80	Q2
2009	3	Neak Loeung	292	63	Q2
2009	4	Neak Loeung	350	63	Q2
2009	1	Pearing	185	78	Q3
2009	2	Pearing	144	59	Q3
2009	3	Pearing	172	51	Q3
2009	4	Pearing	186	51	Q3
2009	1	Kg Trabeck	49	38	Q2
2009	2	Kg Trabeck	56	38	Q2
2009	3	Kg Trabeck	55	26	Q2
2009	4	Kg Trabeck	60	36	Q2
2009	1	Sotnikum	204	124	Q4
2009	2	Sotnikum	162	99	Q4
2009	3	Sotnikum	183	114	Q4
2009	4	Sotnikum	161	95	Q4
2009	1	Stung Treng	73	47	Q1
2009	2	Stung Treng	50	31	Q1
2009	3	Stung Treng	73	46	Q1
2009	4	Stung Treng	60	39	Q1
2009	1	Svay Antor	230	105	Q3
2009	2	Svay Antor	224	121	Q3
2009	3	Svay Antor	195	110	Q3
2009	4	Svay Antor	215	86	Q3
2010	1	Angkor Chey	67	35	Q4
2010	2	Angkor Chey	67	40	Q4
2010	3	Angkor Chey	64	35	Q4
2010	4	Angkor Chey	67	41	Q4
2010	1	Ponhea Krek	117	56	Q4
2010	2	Ponhea Krek	188	37	Q4
2010	3	Ponhea Krek	141	45	Q4
2010	4	Ponhea Krek	102	67	Q4
2010	1	Srey Santhor	69	29	Q1
2010	2	Srey Santhor	85	40	Q1
2010	3	Srey Santhor	78	30	Q1
2010	4	Srey Santhor	69	38	Q1
2010	1	Kompong Speu	278	177	Q3
2010	2	Kompong Speu	246	145	Q3
2010	3	Kompong Speu	280	155	Q3
2010	4	Kompong Speu	319	202	Q3
2010	1	Oudong	88	46	Q4
2010	2	Oudong	71	46	Q4
2010	3	Oudong	92	48	Q4
2010	4	Oudong	91	47	Q4
2010	1	Stung	60	41	Q1
2010	2	Stung	66	51	Q1
2010	3	Stung	80	71	Q1
2010	4	Stung	74	58	Q1
2010	1	Kratie	100	46	Q1
2010	2	Kratie	106	54	Q1
2010	3	Kratie	102	44	Q1
2010	4	Kratie	99	43	Q1
2010	1	Preah Sdach	153	73	Q2
2010	2	Preah Sdach	193	63	Q2
2010	3	Preah Sdach	188	73	Q2
2010	4	Preah Sdach	194	85	Q2
2010	1	Mesang	198	52	Q2
2010	2	Mesang	266	49	Q2
2010	3	Mesang	232	72	Q2
2010	4	Mesang	208	63	Q2
2010	1	Neak Loeung	431	64	Q2
2010	2	Neak Loeung	399	75	Q2
2010	3	Neak Loeung	405	68	Q2
2010	4	Neak Loeung	315	64	Q2
2010	1	Pearing	168	59	Q3
2010	2	Pearing	193	82	Q3
2010	3	Pearing	177	85	Q3
2010	4	Pearing	200	87	Q3
2010	1	Kg Trabeck	88	36	Q2
2010	2	Kg Trabeck	60	21	Q2
2010	3	Kg Trabeck	87	28	Q2
2010	4	Kg Trabeck	46	20	Q2
2010	1	Sotnikum	160	86	Q4
2010	2	Sotnikum	174	79	Q4
2010	3	Sotnikum	225	110	Q4
2010	4	Sotnikum	195	110	Q4
2010	1	Stung Treng	63	40	Q1
2010	2	Stung Treng	75	46	Q1
2010	3	Stung Treng	69	44	Q1
2010	4	Stung Treng	73	43	Q1
2010	1	Svay Antor	241	102	Q3
2010	2	Svay Antor	227	74	Q3
2010	3	Svay Antor	213	88	Q3
2010	4	Svay Antor	211	88	Q3
2011	1	Angkor Chey	51	28	Q4
2011	2	Angkor Chey	56	21	Q4
2011	3	Angkor Chey	69	37	Q4
2011	4	Angkor Chey	64	36	Q4
2011	1	Ponhea Krek	112	45	Q4
2011	2	Ponhea Krek	129	50	Q4
2011	3	Ponhea Krek	102	51	Q4
2011	4	Ponhea Krek	113	50	Q4
2011	1	Srey Santhor	82	37	Q1
2011	2	Srey Santhor	64	24	Q1
2011	3	Srey Santhor	88	26	Q1
2011	4	Srey Santhor	82	12	Q1
2011	1	Kompong Speu	286	163	Q3
2011	2	Kompong Speu	302	153	Q3
2011	3	Kompong Speu	221	98	Q3
2011	4	Kompong Speu	243	95	Q3
2011	1	Oudong	97	53	Q4
2011	2	Oudong	105	59	Q4
2011	3	Oudong	80	42	Q4
2011	4	Oudong	87	30	Q4
2011	1	Stung	61	48	Q1
2011	2	Stung	52	42	Q1
2011	3	Stung	55	47	Q1
2011	4	Stung	59	53	Q1
2011	1	Kratie	84	30	Q1
2011	2	Kratie	67	23	Q1
2011	3	Kratie	75	41	Q1
2011	4	Kratie	59	20	Q1
2011	1	Preah Sdach	161	60	Q2
2011	2	Preah Sdach	178	48	Q2
2011	3	Preah Sdach	163	53	Q2
2011	4	Preah Sdach	138	61	Q2
2011	1	Mesang	333	49	Q2
2011	2	Mesang	253	59	Q2
2011	3	Mesang	215	54	Q2
2011	4	Mesang	176	45	Q2
2011	1	Neak Loeung	333	50	Q2
2011	2	Neak Loeung	217	24	Q2
2011	3	Neak Loeung	281	64	Q2
2011	4	Neak Loeung	217	36	Q2
2011	1	Pearing	159	72	Q3
2011	2	Pearing	192	81	Q3
2011	3	Pearing	144	70	Q3
2011	4	Pearing	156	106	Q3
2011	1	Kg Trabeck	77	50	Q2
2011	2	Kg Trabeck	67	30	Q2
2011	3	Kg Trabeck	40	17	Q2
2011	4	Kg Trabeck	92	32	Q2
2011	1	Sotnikum	132	78	Q4
2011	2	Sotnikum	147	94	Q4
2011	3	Sotnikum	175	107	Q4
2011	4	Sotnikum	170	102	Q4
2011	1	Stung Treng	69	38	Q1
2011	2	Stung Treng	63	32	Q1
2011	3	Stung Treng	59	25	Q1
2011	4	Stung Treng	59	32	Q1
2011	1	Svay Antor	301	82	Q3
2011	2	Svay Antor	260	61	Q3
2011	3	Svay Antor	249	43	Q3
2011	4	Svay Antor	268	38	Q3
2012	1	Angkor Chey	62	38	Q4
2012	2	Angkor Chey	43	26	Q4
2012	3	Angkor Chey	51	22	Q4
2012	4	Angkor Chey	50	29	Q4
2012	1	Ponhea Krek	68	34	Q4
2012	2	Ponhea Krek	62	30	Q4
2012	3	Ponhea Krek	95	50	Q4
2012	4	Ponhea Krek	56	27	Q4
2012	1	Srey Santhor	65	27	Q1
2012	2	Srey Santhor	91	21	Q1
2012	3	Srey Santhor	96	19	Q1
2012	4	Srey Santhor	61	12	Q1
2012	1	Kompong Speu	292	114	Q3
2012	2	Kompong Speu	357	149	Q3
2012	3	Kompong Speu	241	116	Q3
2012	4	Kompong Speu	268	101	Q3
2012	1	Oudong	66	36	Q4
2012	2	Oudong	60	37	Q4
2012	3	Oudong	91	41	Q4
2012	4	Oudong	77	41	Q4
2012	1	Stung	66	46	Q1
2012	2	Stung	50	42	Q1
2012	3	Stung	54	38	Q1
2012	4	Stung	43	36	Q1
2012	1	Kratie	80	29	Q1
2012	2	Kratie	76	29	Q1
2012	3	Kratie	52	21	Q1
2012	4	Kratie	72	21	Q1
2012	1	Preah Sdach	120	55	Q2
2012	2	Preah Sdach	131	51	Q2
2012	3	Preah Sdach	152	77	Q2
2012	4	Preah Sdach	97	66	Q2
2012	1	Mesang	206	55	Q2
2012	2	Mesang	187	36	Q2
2012	3	Mesang	167	33	Q2
2012	4	Mesang	162	46	Q2
2012	1	Neak Loeung	145	35	Q2
2012	2	Neak Loeung	192	23	Q2
2012	3	Neak Loeung	215	42	Q2
2012	4	Neak Loeung	127	22	Q2
2012	1	Pearing	146	59	Q3
2012	2	Pearing	176	49	Q3
2012	3	Pearing	209	68	Q3
2012	4	Pearing	185	49	Q3
2012	1	Kg Trabeck	132	28	Q2
2012	2	Kg Trabeck	78	17	Q2
2012	3	Kg Trabeck	108	20	Q2
2012	4	Kg Trabeck	67	23	Q2
2012	1	Sotnikum	134	74	Q4
2012	2	Sotnikum	113	68	Q4
2012	3	Sotnikum	155	104	Q4
2012	4	Sotnikum	123	81	Q4
2012	1	Stung Treng	60	35	Q1
2012	2	Stung Treng	45	23	Q1
2012	3	Stung Treng	73	34	Q1
2012	4	Stung Treng	80	50	Q1
2012	1	Svay Antor	211	35	Q3
2012	2	Svay Antor	214	52	Q3
2012	3	Svay Antor	235	36	Q3
2012	4	Svay Antor	179	23	Q3
2013	1	Angkor Chey	56	39	Q4
2013	2	Angkor Chey	57	33	Q4
2013	3	Angkor Chey	62	32	Q4
2013	4	Angkor Chey	160	74	Q4
2013	1	Ponhea Krek	42	21	Q4
2013	2	Ponhea Krek	64	30	Q4
2013	3	Ponhea Krek	101	43	Q4
2013	4	Ponhea Krek	191	78	Q4
2013	1	Srey Santhor	106	20	Q1
2013	2	Srey Santhor	73	25	Q1
2013	3	Srey Santhor	70	13	Q1
2013	4	Srey Santhor	77	27	Q1
2013	1	Kompong Speu	250	120	Q3
2013	2	Kompong Speu	273	107	Q3
2013	3	Kompong Speu	449	184	Q3
2013	4	Kompong Speu	265	84	Q3
2013	1	Oudong	81	45	Q4
2013	2	Oudong	66	28	Q4
2013	3	Oudong	82	33	Q4
2013	4	Oudong	179	72	Q4
2013	1	Stung	65	39	Q1
2013	2	Stung	37	29	Q1
2013	3	Stung	51	39	Q1
2013	4	Stung	70	46	Q1
2013	1	Kratie	72	31	Q1
2013	2	Kratie	66	28	Q1
2013	3	Kratie	64	26	Q1
2013	4	Kratie	64	26	Q1
2013	1	Preah Sdach	92	50	Q2
2013	2	Preah Sdach	123	42	Q2
2013	3	Preah Sdach	168	48	Q2
2013	4	Preah Sdach	94	37	Q2
2013	1	Mesang	146	34	Q2
2013	2	Mesang	217	69	Q2
2013	3	Mesang	187	37	Q2
2013	4	Mesang	215	37	Q2
2013	1	Neak Loeung	147	20	Q2
2013	2	Neak Loeung	317	69	Q2
2013	3	Neak Loeung	174	30	Q2
2013	4	Neak Loeung	123	21	Q2
2013	1	Pearing	169	48	Q3
2013	2	Pearing	129	33	Q3
2013	3	Pearing	316	74	Q3
2013	4	Pearing	134	14	Q3
2013	1	Kg Trabeck	105	15	Q2
2013	2	Kg Trabeck	171	59	Q2
2013	3	Kg Trabeck	133	20	Q2
2013	4	Kg Trabeck	93	11	Q2
2013	1	Sotnikum	135	79	Q4
2013	2	Sotnikum	122	81	Q4
2013	3	Sotnikum	135	83	Q4
2013	4	Sotnikum	215	105	Q4
2013	1	Stung Treng	58	33	Q1
2013	2	Stung Treng	56	30	Q1
2013	3	Stung Treng	59	35	Q1
2013	4	Stung Treng	78	38	Q1
2013	1	Svay Antor	182	31	Q3
2013	2	Svay Antor	191	35	Q3
2013	3	Svay Antor	318	78	Q3
2013	4	Svay Antor	142	20	Q3
2014	1	Angkor Chey	44	13	Q4
2014	2	Angkor Chey	44	26	Q4
2014	1	Ponhea Krek	36	11	Q4
2014	2	Ponhea Krek	50	22	Q4
2014	1	Srey Santhor	132	63	Q1
2014	2	Srey Santhor	77	20	Q1
2014	1	Kompong Speu	287	100	Q3
2014	2	Kompong Speu	322	102	Q3
2014	1	Oudong	58	25	Q4
2014	2	Oudong	63	24	Q4
2014	1	Stung	150	73	Q1
2014	2	Stung	37	23	Q1
2014	1	Kratie	174	79	Q1
2014	2	Kratie	78	29	Q1
2014	1	Preah Sdach	170	56	Q2
2014	2	Preah Sdach	108	35	Q2
2014	1	Mesang	230	35	Q2
2014	2	Mesang	182	24	Q2
2014	1	Neak Loeung	127	22	Q2
2014	2	Neak Loeung	230	45	Q2
2014	1	Pearing	198	26	Q3
2014	2	Pearing	214	25	Q3
2014	1	Kg Trabeck	338	25	Q2
2014	2	Kg Trabeck	135	20	Q2
2014	1	Sotnikum	258	120	Q4
2014	2	Sotnikum	123	70	Q4
2014	1	Stung Treng	104	48	Q1
2014	2	Stung Treng	50	24	Q1
2014	1	Svay Antor	173	21	Q3
2014	2	Svay Antor	191	34	Q3

## Sheet: Variables
Variable name	Description
year	year in which case notification data were reported
quarter	quarter in which case notification data were reported
OD	name of operational district
cn_all	number of all forms of TB cases notified in a quarter
cn_smpos	number of bacteriologically-confirmed TB cases notified in a quarter
imple	quarter in which ACF was implemented
